# Supplementary material for: Accelerating massively parallel hemodynamic models of coarctation of the aorta using neural networks
Source: Sci Rep. 2020 Jun 11;10:9508. doi: 10.1038/s41598-020-66225-0 (PMC7289812; doi:10.1038/s41598-020-66225-0)
Supplement: Supplementary file 2 — Supplementary Information2. [file 41598_2020_66225_MOESM2_ESM.zip › main.tex]

\documentclass[11pt]{article}

\addtolength{\oddsidemargin}{-.95in}
\addtolength{\evensidemargin}{-.95in}
\addtolength{\textwidth}{1.75in}

\addtolength{\topmargin}{-.875in}
\addtolength{\textheight}{1.75in}
\usepackage[english]{babel}
\usepackage[utf8]{inputenc}
\usepackage{amsmath}
\usepackage{graphicx}
\usepackage{color}
\usepackage[colorinlistoftodos]{todonotes}
\usepackage[T1]{fontenc}
\usepackage[utf8]{inputenc}
\usepackage{authblk}
\usepackage{caption}
\usepackage{setspace}
\doublespacing
\usepackage{graphicx,epstopdf}
\usepackage{float}
\usepackage{indentfirst}
\epstopdfsetup{update}
\DeclareGraphicsExtensions{.ps}
\epstopdfDeclareGraphicsRule{.ps}{pdf}{.pdf}{ps2pdf -dEPSCrop -dNOSAFER #1 \OutputFile}
\usepackage{enumitem}
\setlist{  
  listparindent=\parindent,
  parsep=0pt,
}

% \usepackage{lineno}

\usepackage[round]{natbib}
% \bibliographystyle{agsm}


\newcommand{\beginsupplement}{%
        \setcounter{table}{0}
        \renewcommand{\thetable}{S\arabic{table}}%
        \setcounter{figure}{0}
        \renewcommand{\thefigure}{S\arabic{figure}}%
     }
     \usepackage{color,soul}
     \newcommand{\hlc}[2][yellow]{{%
    \colorlet{foo}{#1}%
    \sethlcolor{foo}\hl{#2}}%
}

\title{Accelerating massively parallel hemodynamic models of coarctation of the aorta using neural networks}
\date{}
\author[1]{Bradley Feiger}
\author[1]{John Gounley}
\author[3]{Daletnature  Adler}
\author[3]{Jane A. Leopold}
\author[2]{Erik W. Draeger}
\author[4]{Rafeed Chaudhury}
\author[4]{Justin Ryan}
\author[4]{Girish Pathangey}
\author[4]{Kevin Winarta}
\author[4]{David Frakes}
\author[5]{Franziska Michor}
\author[1, *]{Amanda Randles}

\affil[1]{Department of Biomedical Engineering, Duke University, Durham, NC, USA}
\affil[2]{Lawrence Livermore National Laboratory, Livermore, CA, USA}
\affil[3]{Brigham and Women's Hospital, Harvard Medical School, Boston, MA, USA}
\affil[4]{Department of Biological aond Health Systems Engineering, Arizona State University, Tempe, AZ, USA}
\affil[5]{Department of Biostatistics and Computational Biology and Center for Cancer Evolution, Dana-Farber Cancer Institute, Boston, MA, USA; Department of Biostatistics, Harvard T. H. Chan School of Public Health, Boston, MA, USA; Department of Stem Cell and Regenerative Biology, Harvard University, Cambridge, MA, USA; The Broad Institute of Harvard and MIT, Cambridge, MA, USA.}

\affil[*]{amanda.randles@duke.edu}


\begin{document}
\maketitle

\clearpage
\noindent{{\LARGE  \textbf{Supplementary tables and figures}}}

\beginsupplement
     
\begin{figure}[ht]
\captionsetup{width=1\textwidth}
\makeatletter
\@fpsep\textheight
\makeatother
  \begin{center}
    \includegraphics[width=7in]{tawss_suppl.png}
    \caption{\textbf{Variation of TAWSS divided into sectors with viscosity, flow rate, and DoS.} \textbf{a,} TAWSS was divided into four sectors in a transverse slice distally adjacent to the CoA. \textbf{b,} The mean TAWSS in each sector as well as the circumferential average were compared. \textbf{c,d} TAWSS in sector one was computed in the 65\% and 85\% stenoses. \textbf{e,f} TAWSS was also computed in sector two in the 65\% and 85\% stenoses.}
    \label{fig:tawss_suppl}
  \end{center}
%%%%%%%%%%%%%%%% end Fig. %%%%%%%%%%%%%%%%%%%
\end{figure}
\clearpage


\begin{figure}[ht]
\captionsetup{width=1\textwidth}
\makeatletter
\@fpsep\textheight
\makeatother
  \begin{center}
    \includegraphics[width=7in]{original_geom_suppl.png}
    \caption{\textbf{ML results from the minimal simulation set are shown for the 65\% stenosis geometry.} The training set consisted nine simulations (minimal simulation set), and the test set contained the remaining 41 simulations. A Blandt-Altman analysis was performed to show minimal bias.}
    \label{fig:original_geom_suppl}
  \end{center}
%%%%%%%%%%%%%%%% end Fig. %%%%%%%%%%%%%%%%%%%
\end{figure}
\clearpage

\begin{table}[]
\begin{center}
\begin{tabular}{ccc}
\hline
\textbf{Waveform} & \textbf{Peak Inlet Flow Rate (mm$^3$/s)} & \textbf{Viscosity (cP)} \\ \hline
0.75*rest         & 151481.4                                                & 5.02                    \\
rest              & 201975.2                                                & 4.30                    \\
1.25*rest         & 252469.0                                                & 5.02                    \\
1.25*rest         & 252469.0                                                & 4.30                    \\
1.25*rest         & 252469.0                                                & 2.87                    \\
0.4*stress        & 323442.8                                                & 2.51                    \\
0.5*stress        & 403950.4                                                & 5.73                    \\
0.5*stress        & 403950.4                                                & 5.37                    \\
0.5*stress        & 403950.4                                                & 3.23           \\ \hline        
\end{tabular}
\end{center}
\captionsetup{width=0.6\textwidth}
\caption{The nine viscosity-flow rate pairings that, when simulated, could accurately predict $\Delta P$ in the 65\% original geometry and two additional CoA geometries used for the design of experiments component.}
    \label{table:min_sims_visc_flow_pairs_65_percent}
\end{table}


% \begin{table}[ht]
% \captionsetup{width=0.6\textwidth}
% \makeatletter
% \@fpsep\textheight
% \makeatother
%   \begin{center}
%     \includegraphics[width=4in]{min_sims_visc_flow_pairs_65_percent.png}
%     \caption{The nine viscosity-flow rate pairings that, when simulated, could accurately predict $\Delta P$ in the 65\% original geometry and two additional CoA geometries used for the design of experiments component.}
%     \label{table:min_sims_visc_flow_pairs_65_percent}
%   \end{center}
% %%%%%%%%%%%%%%%% end Fig. %%%%%%%%%%%%%%%%%%%
% \end{table}

\clearpage


\begin{table}[]
\begin{center}
\begin{tabular}{lcc}

\hline
\multicolumn{1}{c}{\textbf{Waveform}} & \textbf{Peak Inlet Flow Rate (mm$^3$/s)} & \textbf{Viscosity (cP)} \\ \hline
0.75*rest                             & 151481.4                              & 5.02                    \\
0.75*rest                             & 151481.4                              & 4.3                     \\
0.75*rest                             & 151481.4                              & 3.58                    \\
0.75*rest                             & 151481.4                              & 3.23                    \\
0.75*rest                             & 151481.4                              & 2.51                    \\
rest                                  & 201975.2                              & 5.37                    \\
rest                                  & 201975.2                              & 5.02                    \\
rest                                  & 201975.2                              & 4.3                     \\
1.25*rest                             & 252469                                & 5.02                    \\
1.25*rest                             & 252469                                & 2.87                    \\
0.4*stress                            & 323442.8                              & 5.02                    \\
0.4*stress                            & 323442.8                              & 4.66                    \\
0.4*stress                            & 323442.8                              & 3.94                    \\
0.4*stress                            & 323442.8                              & 3.58                    \\
0.5*stress                            & 403950.4                              & 5.37                    \\
0.5*stress                            & 403950.4                              & 4.66                    \\
0.5*stress                            & 403950.4                              & 4.3                     \\
0.5*stress                            & 403950.4                              & 3.94                    \\
0.5*stress                            & 403950.4                              & 3.58                    \\
0.5*stress                            & 403950.4                              & 2.87                    \\
0.5*stress                            & 403950.4                              & 2.51                    \\ \hline
\end{tabular}
\captionsetup{width=0.6\textwidth}
\caption{The 21 viscosity-flow rate pairings that, when simulated, could accurately predict $\Delta P$ in the 85\% geometry.}
    \label{table:min_sims_visc_flow_pairs_85_percent}
\end{center}
\end{table}


\clearpage

\begingroup
\setlength{\tabcolsep}{3pt}
\begin{table}[]
\begin{center}
\begin{tabular}{cllc}
\hline
\textbf{Parameter} \\ \textbf{Predicted} & \multicolumn{1}{c}{\textbf{Goal}}                                                                                                                                      & \multicolumn{1}{c}{\textbf{Input Features}}                                                                                           & \textbf{Figure} \\ \hline
$\Delta$P                           & \begin{tabular}[c]{@{}l@{}}Design of experiments to find the\\ minimal simulation set needed to train\\ accurate ML models in the 65\% CoA\\ geometry\end{tabular}     & \begin{tabular}[c]{@{}l@{}}Viscosity, flow rate, heart\\ rate\end{tabular}                                                            & Fig. 1, Fig. S2 \\ \\
$\Delta$P                           & \begin{tabular}[c]{@{}l@{}}Develop ML models capable of\\ predicting $\Delta$P in 65\% and 85\% CoA\\ geometries\end{tabular}                                                 & \begin{tabular}[c]{@{}l@{}}Viscosity, flow rate, DoS, heart\\ rate\end{tabular}                                                       & Fig. 2          \\ \\
TAWSS                        & \begin{tabular}[c]{@{}l@{}}Develop ML models capable of\\ predicting TAWSS in 65\% and 85\% CoA\\ geometries\end{tabular}                                              & \begin{tabular}[c]{@{}l@{}}Viscosity, flow rate, DoS, heart\\ rate\end{tabular}                                                       & Fig. 3          \\ \\
TAWSS                        & \begin{tabular}[c]{@{}l@{}}Develop ML models capable of\\ predicting TAWSS gradients in 65\% and\\ 85\% CoA geometries with additional\\ input parameters\end{tabular} & \begin{tabular}[c]{@{}l@{}}Viscosity, flow rate, DoS, heart\\ rate, WSS at three early\\ timepoints in the cardiac cycle\end{tabular} & Fig. 3          \\ \hline
\end{tabular}
\end{center}
\captionsetup{width=0.6\textwidth}
\caption{A summary of the various ML models.}
    \label{table:ml_studies_summary.png}
\end{table}
\endgroup

\vspace{2cm}
\noindent

\end{document}
